# Supplementary material for: Sustained Heatwaves Reshape the Phytoplankton–Zooplankton Community Structure in Freshwater Ecosystems: A Case Study of Shengjin Lake
Source: Ecol Evol. 2025 Nov 7;15(11):e72460. doi: 10.1002/ece3.72460 (PMC12593546; doi:10.1002/ece3.72460)
Supplement: Supplementary file 1 — Data S1: Table of water quality and plankton data. [file ECE3-15-e72460-s001.xlsx]

## Sheet: plankton
		Rotifera	Copepoda	Cladocera	Nauplius	Cyanophyta	Bacillariophyta	Chlorophyta	Pyrrophyta	Xanthophyta	Euglenophyta	Cryptophyta	Chrysophyta
PRHP	S1	5310	0.9	0.7	0.7	1919760	4066860	1268052	40416	0	40416	378900	30312
	S2	5805	0.2	2.4	2	3218124	5567304	2399700	40416	0	50520	439524	25260
	S3	4785	0.3	2	2	6370572	4364928	3228228	35364	45468	25260	454680	40416
	S4	1200	0.1	0.2	0.2	4425552	4673100	4001184	5052	25260	0	308172	5052
	S5	1185	0.2	0.8	0.8	5021688	4137588	3703116	5052	5052	20208	409212	10104
	S6	2850	0	1.6	1.6	2965524	2909952	3546504	40416	20208	30312	429420	0
	S7	2355	1.1	1.4	0.9	3713220	4395240	3399996	5052	5052	10104	202080	0
	S8	450	0.2	0.2	0.2	2616936	3066564	3900144	40416	0	0	328380	5052
	S9	405	0.5	0.7	0.7	3566712	2829120	3703116	15156	20208	5052	343536	30312
	S10	945	1.6	1.2	1	1833876	1434768	2081424	40416	0	0	222288	0
	S11	1020	1.3	2.8	2.3	3627336	1808616	3723324	45468	10104	0	474888	0
	S12	3090	1	1	0.8	2460324	2167308	3081720	25260	0	0	540564	25260
	S13	720	0.8	0.7	0.7	3066564	1480236	2404752	0	10104	5052	227340	0
	S14	600	0.6	0.5	0.3	4097172	1732836	3405048	136404	0	5052	338484	0
	S15	1155	0.2	0.2	0.2	4193160	1596432	2576520	90936	0	0	399108	0
	S16	645	0.3	0.2	0.2	4506384	1535808	3314112	136404	0	0	318276	0
	S17	0	6.6	29.6	1	4031496	2808912	1985436	333432	0	0	252600	0
	S18	2760	1.1	1.9	1	2586624	1697472	2763444	80832	0	0	287964	40416
	S19	1965	0.6	0.4	0.2	4445760	1247844	2758392	45468	0	0	348588	15156
	S20	870	0.6	0.7	0.3	5617824	1591380	3804156	40416	0	0	373848	15156
	S21	1185	0.1	0.7	0.7	5289444	1106388	2526000	282912	0	0	293016	35364
HP	S22	210	8.2	5.1	0	1859136	520356	1576224	5052	0	0	409212	15156
	S23	600	3	2.1	0	3248436	207132	1995540	35364	0	15156	40416	0
	S24	5610	0.5	0.2	0	3521244	1101336	4425552	65676	0	126300	277860	5052
	S25	5175	11.5	3.8	0	27366684	1247844	4556904	227340	0	439524	4253784	0
	S26	2835	20.6	12.7	1.3	30832356	1268052	4400292	166716	0	227340	591084	0
	S27	3585	0.4	1	0.2	17166696	914412	3773844	227340	0	75780	186924	0
	S28	570	1.3	0.5	0	27002940	1060920	3576816	166716	0	131352	232392	0
	S29	1860	1	5.3	3.4	23997000	1000296	2601780	151560	0	121248	293016	30312
	S30	1905	1.9	1.9	0.2	19864464	1040712	3586920	247548	0	60624	247548	0
	S31	975	0	0.6	0.2	27457620	1172064	5506680	197028	0	65676	293016	5052
	S32	540	0.5	0.3	0.1	24219288	1540860	5036844	247548	0	0	262704	0
	S33	840	1	1.2	0.5	26992836	1076076	5153040	222288	0	30312	126300	0
	S34	3435	0.5	3.3	2.6	31559844	1975332	4556904	368796	0	65676	439524	0
	S35	3390	1.1	2.1	1.7	30711108	2369388	2884692	247548	0	121248	151560	0
	S36	1605	0.3	0.7	0.4	33373512	1313520	4071912	242496	0	65676	626448	5052
	S37	1980	0.7	0.8	0.8	27447516	1429716	5754228	0	0	75780	176820	0
	S38	3765	2.2	2.5	0.9	27280800	1914708	3455568	232392	0	429420	181872	0
	S39	1455	3.7	2.7	0.6	16252284	823476	1909656	80832	0	5052	0	0
	S40	2040	0.5	0.5	0.2	19359264	1581276	2243088	30312	0	80832	75780	0
	S41	3840	0.8	3	1.8	22956288	1495392	3915300	166716	0	293016	383952	0
	S42	510	1.4	2.8	1.1	45169932	1005348	4066860	106092	0	15156	136404	0
	S43	2970	1	2.3	0.1	23082588	1975332	2803860	186924	0	161664	181872	0
	S44	2205	2.8	8	0.8	25320624	1454976	2349180	65676	0	303120	0	0
	S45	1860	2.1	2.9	0.4	29033844	894204	2328972	136404	0	10104	272808	0
HTP	S46	585	6.1	35.4	20.8	116196	959880	651708	0	0	25260	0	0
	S47	165	37.3	105.1	58.9	949776	7082904	1747992	10104	0	409212	5052	0
	S48	405	73.1	100.2	28.9	394056	6734316	985140	55572	0	90936	136404	0
	S49	225	31.9	135.8	46.2	2283504	3182760	2677560	0	0	30312	257652	0
	S50	270	46.2	250.6	189	939672	2263296	1540860	5052	0	35364	399108	5052
	S51	75	53.4	385.5	299.8	1652004	884100	4662996	25260	40416	262704	1237740	0
	S52	135	76.7	458.5	270.9	394056	459732	1379196	0	0	35364	186924	0
	S53	105	72.3	485.2	195.7	161664	1470132	495096	0	0	0	439524	0
POHP	S54	1410	14.6	34.2	19.1	232392	1035660	3819312	60624	0	35364	2258244	80832
	S55	1185	55.3	67.2	53	1414560	3218124	3182760	20208	0	85884	1909656	70728
	S56	1800	21.9	106.3	26.3	101040	414264	1581276	0	0	15156	1616640	30312
	S57	1110	22.1	108.8	41.6	10104	454680	1960176	5052	0	0	1530756	5052
	S58	525	93.3	252.3	147.9	136404	863892	2920056	5052	0	10104	1177116	20208
	S59	1635	60.9	224.8	81.9	95988	717384	1636848	207132	0	65676	1990488	111144
	S60	1515	17.6	36.3	36.3	65676	666864	2500740	90936	0	90936	2632092	5052
	S61	1395	34.8	157.3	38.3	131352	732540	1808616	186924	0	166716	1343832	45468
	S62	2460	12.4	115.4	30.9	55572	757800	1753044	242496	0	45468	2000592	15156
	S63	2325	20.7	125.9	41.1	474888	530460	2000592	151560	0	15156	838632	65676
	S64	2100	35.4	166.3	39.5	101040	1278156	1217532	60624	0	10104	510252	0
	S65	1035	65.4	455.15	214	121248	747696	1000296	0	0	0	894204	85884
	S66	1665	21.8	304.6	70.4	85884	727488	1677264	45468	0	0	217236	80832
	S67	1245	9.8	173.4	36.8	126300	838632	1389300	65676	0	0	146508	60624
	S68	1650	16.2	188.8	92.6	222288	1172064	2005644	60624	0	40416	2707872	35364
	S69	1575	13.8	264.2	100.9	10104	1950072	2238036	131352	0	586032	596136	0
	S70	1680	32.2	324.2	130.2	586032	1126596	2359284	232392	0	0	1571172	45468
	S71	1695	29	322.3	121.8	60624	378900	1060920	40416	0	0	767904	0
	S72	3060	8.7	180.7	66.5	348588	939672	1217532	95988	0	10104	762852	90936
	S73	1455	8.2	328	146.2	136404	1333728	1576224	111144	0	60624	985140	95988

## Sheet: WQ
	PRHP	HP	HTP	POHP
T(℃)	22.57±0.72	30.14±0.59	34.35±0.85	27.94±0.90
Turb(NTU)	44.68±15.72	85.44±52.07	8.68±4.39	10.26±6.07
TN(mg/L)	1.62±0.51	0.08±0.02	0.17±0.02	0.08±0.01
NH3(mg/L)	0.95±1.24	0.04±0.01	0.04±0.03	0.02±0.01
TP(mg/L)	0.12±0.03	0.07±0.02	0.06±0.13	0.03±0.01
pH	7.7±0.11	7.71±0.33	8.81±0.43	8.47±0.17
Chla(μg/L)	13.35±24.16	8.60±6.37	12.28±22.19	1.92±1.52
DO(mg/L)	9.43±0.96	6.25±1.18	10.10±1.77	7.98±0.24
EC(μs/cm)	242.15±8.41	217.71±8.68	184.64±7.98	129.85±4.28
SD(cm)	29.45±5.76	22.50±17.18	76.92±22.41	52.19±10.10
Depth(m)	1.90±0.56	2.11±0.48	2.61±0.66	1.80±0.51
